# Supplementary material for: Comparison of an Ultrasound-Assisted Aqueous Two-Phase System Extraction of Anthocyanins from Pomegranate Pomaces by Utilizing the Artificial Neural Network–Genetic Algorithm and Response Surface Methodology Models
Source: Foods. 2024 Jan 8;13(2):0. doi: 10.3390/foods13020199 (PMC11154380; doi:10.3390/foods13020199)
Supplement: Supplementary file 1 [file foods-13-00199-s001.zip]

Archive with 1 entries (1 files):
- foods-2783106-supplementary.pdf
